# Supplementary material for: The NRF2-Dependent Transcriptional Regulation of Antioxidant Defense Pathways: Relevance for Cell Type-Specific Vulnerability to Neurodegeneration and Therapeutic Intervention
Source: Antioxidants (Basel). 2021 Dec 21;11(1):8. doi: 10.3390/antiox11010008 (PMC8772787; doi:10.3390/antiox11010008)
Supplement: Supplementary file 1 [file antioxidants-11-00008-s001.zip]

Archive with 1 entries (1 files):
- antioxidants-1481550-supplementary.pdf
